# Supplementary material for: Enantioselective Self-Assembled Nanofibrillar Network with Glutamide-Based Organogelator
Source: Nanomaterials (Basel). 2021 May 23;11(6):1376. doi: 10.3390/nano11061376 (PMC8224585; doi:10.3390/nano11061376)
Supplement: Supplementary file 1 [file nanomaterials-11-01376-s001.zip]

Archive with 1 entries (1 files):
- nanomaterials-1221696-supplementary.pdf
